# Supplementary material for: Quantitative Structure-Activity Relationship of Enhancers of Licochalcone A and Glabridin Release and Permeation Enhancement from Carbomer Hydrogel
Source: Pharmaceutics. 2022 Jan 22;14(2):262. doi: 10.3390/pharmaceutics14020262 (PMC8878673; doi:10.3390/pharmaceutics14020262)
Supplement: Supplementary file 1 [file pharmaceutics-14-00262-s001.zip]

Archive with 1 entries (1 files):
- pharmaceutics-1547570-SI.pdf
